# Supplementary material for: Differential expression and correlation analysis of whole transcriptome for type 2 diabetes mellitus
Source: Front Endocrinol (Lausanne). 2025 Aug 29;16:1541261. doi: 10.3389/fendo.2025.1541261 (PMC12425763; doi:10.3389/fendo.2025.1541261)
Supplement: Supplementary file 3 [file Table3.xlsx]

## Sheet: Sheet1
id	logFC	pvalue	sign
MSTRG.100552	-1.58797	0.0434992	Down
MSTRG.101470	1.86574	0.0296072	Up
MSTRG.102338	-1.79186	0.00552207	Down
MSTRG.102343	-1.11537	0.015448	Down
MSTRG.102347	-1.06662	0.0165121	Down
MSTRG.102435	1.11849	0.00987636	Up
MSTRG.1033	-1.21584	0.0377733	Down
MSTRG.1045	-1.37722	0.0260838	Down
MSTRG.104797	-1.20293	0.0152287	Down
MSTRG.105090	3.62691	0.00306909	Up
MSTRG.106117	-1.86294	0.0259173	Down
MSTRG.106150	-2.47054	0.0283107	Down
MSTRG.106561	2.80386	0.0142979	Up
MSTRG.106893	-3.77436	0.00487389	Down
MSTRG.106898	-1.81803	0.0108833	Down
MSTRG.106899	-2.74638	0.0084371	Down
MSTRG.107244	1.03147	0.0172222	Up
MSTRG.107341	-1.93336	0.0293883	Down
MSTRG.107470	-1.06403	0.00577128	Down
MSTRG.107560	-2.60509	0.00025936	Down
MSTRG.108028	-1.79772	0.00761127	Down
MSTRG.108048	3.61514	0.00638654	Up
MSTRG.108146	-1.56518	0.0113234	Down
MSTRG.108636	-1.46322	0.00639806	Down
MSTRG.109065	-3.72401	0.0126042	Down
MSTRG.110296	-2.10636	0.0497032	Down
MSTRG.110827	1.23982	0.0312548	Up
MSTRG.111497	2.5995	0.0295119	Up
MSTRG.111576	1.09901	0.00882035	Up
MSTRG.112083	3.34233	0.00119769	Up
MSTRG.112367	-1.14511	0.0144406	Down
MSTRG.112374	-1.10124	0.00719216	Down
MSTRG.113119	-3.20569	0.0365361	Down
MSTRG.113277	-1.01887	0.00296321	Down
MSTRG.11419	1.30934	3.29192e-06	Up
MSTRG.1143	-3.62118	0.0457999	Down
MSTRG.114779	2.40382	0.021786	Up
MSTRG.115202	1.29757	0.0466022	Up
MSTRG.116036	2.56115	0.0156324	Up
MSTRG.116244	-1.06914	0.0415799	Down
MSTRG.116449	-1.61207	0.00186381	Down
MSTRG.117112	-1.61121	0.00314908	Down
MSTRG.117406	-1.91005	0.0382592	Down
MSTRG.118289	-1.28152	0.0120528	Down
MSTRG.120921	1.65773	0.00320185	Up
MSTRG.121779	-2.01593	0.0139877	Down
MSTRG.121781	-1.29981	0.00132761	Down
MSTRG.123463	1.06742	0.0226773	Up
MSTRG.124674	1.14204	0.00865211	Up
MSTRG.125061	3.70185	0.0204554	Up
MSTRG.125206	-1.93216	0.00291475	Down
MSTRG.125583	-1.73712	0.00934328	Down
MSTRG.125888	2.60218	0.0443057	Up
MSTRG.126487	-2.57547	0.0150159	Down
MSTRG.126571	-1.03102	0.0451966	Down
MSTRG.126803	-4.08639	0.00569879	Down
MSTRG.126971	-1.2063	0.00275999	Down
MSTRG.127645	-1.86974	0.00153618	Down
MSTRG.127797	-2.18709	0.0132621	Down
MSTRG.127826	-1.40842	0.00183748	Down
MSTRG.129829	-3.07579	0.00204067	Down
MSTRG.129982	2.19008	0.0480661	Up
MSTRG.130065	-2.08218	0.031085	Down
MSTRG.130422	3.74898	0.0274939	Up
MSTRG.130689	-1.82519	0.0476253	Down
MSTRG.130759	-2.20885	0.0026023	Down
MSTRG.130897	-1.5882	0.00511267	Down
MSTRG.132117	-1.54846	0.00880662	Down
MSTRG.133224	-3.37492	0.00783534	Down
MSTRG.133390	-1.04564	0.0262463	Down
MSTRG.133621	1.10848	0.0427312	Up
MSTRG.133776	3.91207	1.04076e-05	Up
MSTRG.133799	-1.34157	0.0464972	Down
MSTRG.135173	-1.18904	0.0379737	Down
MSTRG.13747	-1.80473	0.0268632	Down
MSTRG.137789	-1.52398	0.0239934	Down
MSTRG.138348	1.27761	0.00487397	Up
MSTRG.139805	1.34035	0.0149549	Up
MSTRG.139866	1.73838	0.00970761	Up
MSTRG.140761	1.07215	0.00137405	Up
MSTRG.140948	1.00965	0.0313689	Up
MSTRG.140979	-4.04204	0.0098704	Down
MSTRG.142	-2.19249	0.0266407	Down
MSTRG.142095	1.35911	0.0436743	Up
MSTRG.142675	-1.07948	0.0365263	Down
MSTRG.142725	-3.74154	0.0126724	Down
MSTRG.143624	-3.51247	0.0290563	Down
MSTRG.144985	1.98861	0.0209737	Up
MSTRG.145073	1.1706	0.00203702	Up
MSTRG.145941	-3.091	0.00402308	Down
MSTRG.146542	-2.414	0.00145021	Down
MSTRG.146573	-2.80618	0.0473281	Down
MSTRG.148281	2.63765	0.0406542	Up
MSTRG.149348	-1.06745	0.0359174	Down
MSTRG.149698	1.50226	0.000229931	Up
MSTRG.151539	1.11116	0.0114376	Up
MSTRG.15208	-1.14467	0.0123564	Down
MSTRG.152610	-1.30216	0.0403609	Down
MSTRG.153992	1.0253	0.0342812	Up
MSTRG.154190	3.16297	0.0158148	Up
MSTRG.154558	1.38061	0.0430065	Up
MSTRG.154707	2.64385	0.0148844	Up
MSTRG.154894	1.13808	0.0333533	Up
MSTRG.155163	1.01058	0.0114662	Up
MSTRG.155256	1.7866	0.0271821	Up
MSTRG.156606	-1.32017	0.00257179	Down
MSTRG.156614	-1.70292	0.0241144	Down
MSTRG.156736	1.03025	0.00339115	Up
MSTRG.157779	1.25805	0.0108236	Up
MSTRG.157798	2.88608	0.000134034	Up
MSTRG.158622	1.18091	0.000152728	Up
MSTRG.158856	-1.34025	0.000795743	Down
MSTRG.158980	-4.42655	0.00469564	Down
MSTRG.159034	1.33595	0.0055219	Up
MSTRG.159256	-2.15701	0.0462197	Down
MSTRG.159730	1.33938	9.56944e-05	Up
MSTRG.160153	-1.03084	0.0387985	Down
MSTRG.160714	2.13219	0.000299663	Up
MSTRG.160717	1.26871	0.00188179	Up
MSTRG.160718	1.17496	0.0258644	Up
MSTRG.161368	2.82468	0.020854	Up
MSTRG.161583	1.62901	0.00141409	Up
MSTRG.162263	2.06243	0.00140995	Up
MSTRG.163866	1.44644	0.0387109	Up
MSTRG.164362	-2.62153	0.0450366	Down
MSTRG.164584	-3.04925	0.0363741	Down
MSTRG.164774	2.99876	0.0270995	Up
MSTRG.164805	1.03303	0.0138745	Up
MSTRG.164992	-3.50494	0.0198203	Down
MSTRG.165076	1.16474	0.0313541	Up
MSTRG.165422	2.82879	0.0202117	Up
MSTRG.165844	-2.4188	0.00379783	Down
MSTRG.166130	-5.09728	0.0025571	Down
MSTRG.166322	1.54396	0.0044884	Up
MSTRG.166328	-1.27068	0.030627	Down
MSTRG.167133	1.54164	0.0422025	Up
MSTRG.167582	1.62604	0.0139864	Up
MSTRG.167910	-1.18123	0.00436316	Down
MSTRG.168953	-1.44947	0.00996065	Down
MSTRG.169052	1.37356	0.0466504	Up
MSTRG.169200	-1.09815	0.0391756	Down
MSTRG.169776	2.21078	0.00723336	Up
MSTRG.169779	2.08488	3.53844e-05	Up
MSTRG.169890	-2.11987	0.0146247	Down
MSTRG.16999	-1.00699	0.0481429	Down
MSTRG.170001	1.2511	0.000543641	Up
MSTRG.170047	-1.37498	0.00943663	Down
MSTRG.170259	-1.80179	0.00937054	Down
MSTRG.171689	-3.67074	0.011661	Down
MSTRG.171698	1.68754	0.0281232	Up
MSTRG.17177	-4.12358	0.0157101	Down
MSTRG.171909	1.08549	0.0325887	Up
MSTRG.171982	-2.24644	0.0237205	Down
MSTRG.173699	-1.08225	0.0161292	Down
MSTRG.174222	-1.70816	0.00980819	Down
MSTRG.174441	2.08038	0.0142359	Up
MSTRG.174444	1.00135	0.033338	Up
MSTRG.174448	3.40364	0.0282079	Up
MSTRG.17557	-1.90024	0.0433077	Down
MSTRG.176616	-2.60967	0.0196135	Down
MSTRG.17863	1.19119	0.0339211	Up
MSTRG.179073	1.58667	0.0111672	Up
MSTRG.179085	1.1773	0.00752435	Up
MSTRG.179087	1.48987	0.00521937	Up
MSTRG.179088	2.75566	0.0449657	Up
MSTRG.179089	1.73291	0.00495581	Up
MSTRG.179203	1.05775	0.0298662	Up
MSTRG.179582	1.97562	0.0266758	Up
MSTRG.180391	3.82039	0.0101447	Up
MSTRG.180397	1.19229	0.0398538	Up
MSTRG.180664	2.48711	0.0302508	Up
MSTRG.180914	-1.85999	0.0100518	Down
MSTRG.181235	-3.20668	0.0298057	Down
MSTRG.181301	1.397	0.0299155	Up
MSTRG.181615	-2.75326	0.0277471	Down
MSTRG.181626	-1.67426	0.00969235	Down
MSTRG.181767	-1.48483	0.0304544	Down
MSTRG.182098	1.21717	0.0410041	Up
MSTRG.182413	1.33654	0.0171511	Up
MSTRG.182505	2.92998	0.0223807	Up
MSTRG.182897	4.13842	0.00504803	Up
MSTRG.1829	-1.24461	0.0392535	Down
MSTRG.183392	2.94302	0.0105515	Up
MSTRG.183584	1.02241	0.00180071	Up
MSTRG.185429	1.7511	0.00517524	Up
MSTRG.185491	-3.98977	0.00221182	Down
MSTRG.186430	1.11231	0.000927872	Up
MSTRG.18699	-1.44275	0.011924	Down
MSTRG.187794	2.84119	0.00565892	Up
MSTRG.187807	2.17785	0.0431286	Up
MSTRG.187850	1.25143	0.010009	Up
MSTRG.188035	1.04802	0.0114298	Up
MSTRG.189666	-2.74769	0.0443641	Down
MSTRG.190162	1.87105	0.00986425	Up
MSTRG.190469	-1.69934	0.0341138	Down
MSTRG.191291	1.37458	0.013733	Up
MSTRG.192089	1.96502	0.00496154	Up
MSTRG.192438	-1.28313	0.0101151	Down
MSTRG.193616	-3.42775	0.039177	Down
MSTRG.193777	1.4135	0.000263352	Up
MSTRG.196351	-1.16882	0.0192681	Down
MSTRG.196745	2.00039	0.00892922	Up
MSTRG.196772	-1.07803	0.019389	Down
MSTRG.197677	-1.73062	0.0129784	Down
MSTRG.197867	-1.06264	0.000205273	Down
MSTRG.197880	-1.15538	0.00564318	Down
MSTRG.198577	1.17034	0.0049999	Up
MSTRG.200809	-1.73884	0.0467901	Down
MSTRG.201338	-1.90665	0.00871959	Down
MSTRG.201404	-1.87412	0.0160814	Down
MSTRG.201447	-4.41667	0.021448	Down
MSTRG.201503	-1.93095	0.0360823	Down
MSTRG.205356	1.05109	0.0177461	Up
MSTRG.205639	1.21038	0.000135698	Up
MSTRG.206150	1.88672	0.0267268	Up
MSTRG.20702	3.04688	0.0230229	Up
MSTRG.208537	1.09013	0.00544015	Up
MSTRG.208539	1.04316	0.00467643	Up
MSTRG.208696	-1.19002	0.0330804	Down
MSTRG.208803	1.64809	0.0400452	Up
MSTRG.209535	-1.02925	0.0488224	Down
MSTRG.209677	1.28776	0.000168465	Up
MSTRG.210066	-2.26759	0.00220888	Down
MSTRG.210402	-1.65011	0.0189136	Down
MSTRG.21041	1.03937	0.015358	Up
MSTRG.21063	-4.21833	0.0116394	Down
MSTRG.210942	1.22825	2.17924e-05	Up
MSTRG.210969	1.21076	0.00259937	Up
MSTRG.210971	1.15277	0.045974	Up
MSTRG.211767	-2.04922	0.0116679	Down
MSTRG.211768	-1.55811	0.0233416	Down
MSTRG.211964	-1.99187	0.0144963	Down
MSTRG.212555	2.18602	0.0483129	Up
MSTRG.213055	1.25031	0.0024153	Up
MSTRG.215983	2.45703	0.0336292	Up
MSTRG.216123	1.11166	0.000310484	Up
MSTRG.216475	1.65304	0.00597856	Up
MSTRG.216984	-3.60527	0.0417811	Down
MSTRG.217844	1.01845	0.000546293	Up
MSTRG.218820	-2.371	0.0395497	Down
MSTRG.219176	-1.213	0.00228414	Down
MSTRG.219192	-1.6706	0.0358545	Down
MSTRG.220286	-1.53332	0.0247563	Down
MSTRG.22033	2.98244	0.0371365	Up
MSTRG.220601	1.24089	0.0399985	Up
MSTRG.223805	1.04992	0.0134862	Up
MSTRG.224256	1.28011	0.0312194	Up
MSTRG.224257	1.42181	0.0430621	Up
MSTRG.224751	3.76455	0.00538463	Up
MSTRG.225629	1.3073	0.0108634	Up
MSTRG.225630	3.61654	0.00218207	Up
MSTRG.227199	2.39543	0.00502212	Up
MSTRG.227277	4.13561	0.0120376	Up
MSTRG.22782	2.74885	0.0135376	Up
MSTRG.22784	1.61815	0.00195494	Up
MSTRG.22875	1.69902	0.0197214	Up
MSTRG.228856	1.28819	0.000930406	Up
MSTRG.22952	1.51305	5.99029e-05	Up
MSTRG.22979	1.62277	0.00631784	Up
MSTRG.22983	2.04582	0.0079443	Up
MSTRG.229973	1.17059	0.00215947	Up
MSTRG.230284	1.42112	0.00193102	Up
MSTRG.231188	1.59756	0.0229395	Up
MSTRG.231425	1.37457	0.0149062	Up
MSTRG.232218	1.21777	0.0110432	Up
MSTRG.232481	4.10171	0.00518209	Up
MSTRG.232792	2.59338	0.0163165	Up
MSTRG.232999	1.85461	0.0252584	Up
MSTRG.233019	4.4892	0.01431	Up
MSTRG.234257	-1.02206	0.00742128	Down
MSTRG.234495	-1.04774	0.0160057	Down
MSTRG.234573	-1.16108	0.00411971	Down
MSTRG.235499	1.72133	0.000419539	Up
MSTRG.235923	2.22238	0.0291052	Up
MSTRG.236199	4.01577	0.00486431	Up
MSTRG.23713	-4.07805	0.0291973	Down
MSTRG.237505	1.12782	0.0308941	Up
MSTRG.237511	2.09088	0.0379347	Up
MSTRG.237545	-2.60548	0.0313607	Down
MSTRG.23792	1.92075	0.0112798	Up
MSTRG.238284	1.28381	0.00999019	Up
MSTRG.238289	1.57407	0.00372592	Up
MSTRG.23861	-1.3403	0.0453786	Down
MSTRG.241153	-1.05402	0.0304216	Down
MSTRG.242990	1.68994	0.0345236	Up
MSTRG.243221	1.04013	0.00146738	Up
MSTRG.243668	2.52288	0.0392516	Up
MSTRG.243882	2.39635	0.00545234	Up
MSTRG.244124	3.32236	0.0169788	Up
MSTRG.245379	1.06717	0.0346669	Up
MSTRG.245380	1.22984	0.00377332	Up
MSTRG.245384	1.12375	0.0285604	Up
MSTRG.246000	-2.89012	0.0107318	Down
MSTRG.246052	1.71315	0.0080684	Up
MSTRG.246283	-1.82745	0.0174019	Down
MSTRG.246314	-1.00886	0.00196061	Down
MSTRG.246493	1.12595	0.0257264	Up
MSTRG.246541	1.29691	0.0244044	Up
MSTRG.247060	-1.21866	4.81561e-06	Down
MSTRG.247223	1.21989	0.0138277	Up
MSTRG.247388	1.03555	0.0320514	Up
MSTRG.251176	1.10687	0.00337288	Up
MSTRG.251833	4.22399	0.00305452	Up
MSTRG.251834	2.31094	0.000121925	Up
MSTRG.251835	1.57622	0.00218884	Up
MSTRG.251836	1.53564	0.0083087	Up
MSTRG.252421	2.09266	0.000544321	Up
MSTRG.252685	-1.69921	0.0111664	Down
MSTRG.254825	-1.27369	0.00131679	Down
MSTRG.25549	1.55623	0.0126932	Up
MSTRG.255499	1.10833	0.0419675	Up
MSTRG.255506	1.13528	0.0399108	Up
MSTRG.2556	1.09047	0.023654	Up
MSTRG.256107	-1.77803	0.00253403	Down
MSTRG.256788	1.28724	0.00089117	Up
MSTRG.256798	3.47227	0.0466373	Up
MSTRG.256881	-1.43593	0.0434377	Down
MSTRG.25824	1.09528	0.0162082	Up
MSTRG.258511	1.41622	0.000466666	Up
MSTRG.258517	1.4724	0.00758092	Up
MSTRG.258556	-3.02856	0.0437243	Down
MSTRG.258560	-1.78398	0.00152605	Down
MSTRG.258918	-1.23864	0.00192152	Down
MSTRG.258931	1.27527	0.00539728	Up
MSTRG.259007	4.10401	0.011537	Up
MSTRG.259586	2.559	0.0430644	Up
MSTRG.25961	-2.02296	0.0451205	Down
MSTRG.261348	3.12956	0.0223696	Up
MSTRG.261973	-1.39406	0.0427094	Down
MSTRG.26257	1.6545	0.00292089	Up
MSTRG.262576	-4.50977	0.0400956	Down
MSTRG.262599	-3.94524	9.72799e-07	Down
MSTRG.262900	2.78039	0.0275576	Up
MSTRG.262911	3.95823	0.023999	Up
MSTRG.263486	-1.77008	0.0350152	Down
MSTRG.263530	1.38441	0.00390238	Up
MSTRG.263848	1.7295	0.00145293	Up
MSTRG.264069	2.99019	0.0469684	Up
MSTRG.264174	-1.77573	0.0109723	Down
MSTRG.264676	1.82623	0.0459278	Up
MSTRG.265724	1.0356	0.0142387	Up
MSTRG.265858	2.47398	0.0326345	Up
MSTRG.266714	1.38867	0.00401435	Up
MSTRG.267011	1.84791	0.0170796	Up
MSTRG.267448	-3.65075	0.00289014	Down
MSTRG.26874	3.68942	0.0335911	Up
MSTRG.269381	-2.46038	0.00512095	Down
MSTRG.273428	1.63758	0.000563712	Up
MSTRG.274156	1.36389	0.0204581	Up
MSTRG.274942	1.03451	0.01199	Up
MSTRG.275258	1.04443	0.0143873	Up
MSTRG.275260	1.14279	0.00976979	Up
MSTRG.276146	1.05158	0.0102381	Up
MSTRG.279053	1.20102	0.0485358	Up
MSTRG.279767	1.23041	0.0105591	Up
MSTRG.279770	1.44059	0.00208751	Up
MSTRG.279771	1.49979	0.00225096	Up
MSTRG.280726	-1.30265	0.0466639	Down
MSTRG.280865	-3.72828	0.000175741	Down
MSTRG.281369	-1.97177	0.00715878	Down
MSTRG.283461	-1.7626	0.00399684	Down
MSTRG.283641	-3.67567	0.00171828	Down
MSTRG.28481	-1.74967	0.0382004	Down
MSTRG.2852	1.10549	0.000215735	Up
MSTRG.285646	1.06448	0.00529766	Up
MSTRG.2857	-1.13228	0.0040826	Down
MSTRG.286234	-1.18122	0.0140644	Down
MSTRG.286743	1.06315	0.0465531	Up
MSTRG.288474	1.48601	0.0108453	Up
MSTRG.288499	-2.55366	0.0176351	Down
MSTRG.288608	-1.83689	0.0414465	Down
MSTRG.288915	-2.87543	0.0149097	Down
MSTRG.288997	1.4633	0.0308541	Up
MSTRG.289540	-4.41283	0.0138113	Down
MSTRG.289943	-2.93321	0.0394679	Down
MSTRG.290911	3.57517	0.0349801	Up
MSTRG.291006	-3.05899	0.0367976	Down
MSTRG.291436	-2.11123	0.0197794	Down
MSTRG.291660	2.85598	0.00140908	Up
MSTRG.291775	-1.52627	0.0351144	Down
MSTRG.292556	-3.78917	0.0162123	Down
MSTRG.293959	1.72372	0.000299041	Up
MSTRG.294047	1.17963	0.0308594	Up
MSTRG.294713	-1.24634	0.0141489	Down
MSTRG.296880	3.15373	0.000344416	Up
MSTRG.300001	4.3424	0.0057485	Up
MSTRG.302386	-2.72569	0.0381602	Down
MSTRG.302514	-2.40449	0.000318094	Down
MSTRG.302711	1.64586	0.0036495	Up
MSTRG.303167	-1.96315	0.000638742	Down
MSTRG.303169	-1.40708	0.00961265	Down
MSTRG.303171	-1.62637	0.0014582	Down
MSTRG.303173	-1.52888	0.034534	Down
MSTRG.303295	-4.61651	0.00341436	Down
MSTRG.30623	1.3885	0.0125225	Up
MSTRG.30691	1.11989	0.0091676	Up
MSTRG.30709	2.0022	0.0171789	Up
MSTRG.30713	1.29903	0.0155715	Up
MSTRG.35525	-3.3336	0.0401915	Down
MSTRG.35926	1.02711	0.00900316	Up
MSTRG.37120	1.0797	0.0190714	Up
MSTRG.3768	-2.11778	0.0163644	Down
MSTRG.3822	-1.22612	0.00228963	Down
MSTRG.39484	4.06317	0.00519335	Up
MSTRG.39894	3.96937	0.0261104	Up
MSTRG.40526	2.33606	0.0027685	Up
MSTRG.40777	1.17953	0.0195148	Up
MSTRG.41027	1.17097	0.0202416	Up
MSTRG.4114	-2.11807	0.0180194	Down
MSTRG.41193	1.73208	0.0422801	Up
MSTRG.41551	2.0802	0.00750998	Up
MSTRG.42183	-1.29183	0.0487847	Down
MSTRG.42197	-1.2623	0.017688	Down
MSTRG.42356	-1.65868	0.0297239	Down
MSTRG.42480	-3.0176	0.0233123	Down
MSTRG.4471	-3.18907	0.0108766	Down
MSTRG.4551	-3.04091	0.0454686	Down
MSTRG.46954	1.02472	0.021224	Up
MSTRG.46995	2.89754	0.00964459	Up
MSTRG.47338	-3.69112	0.0319924	Down
MSTRG.47650	2.81908	0.0179341	Up
MSTRG.47965	2.51598	0.000900671	Up
MSTRG.49569	1.08772	0.0168325	Up
MSTRG.49931	1.62308	0.00568063	Up
MSTRG.50230	2.44419	0.0489409	Up
MSTRG.55404	-1.06146	0.0154561	Down
MSTRG.5692	3.22464	0.0136641	Up
MSTRG.57027	-1.07645	0.000359455	Down
MSTRG.57047	-1.41443	0.0219735	Down
MSTRG.57498	2.01984	0.000206205	Up
MSTRG.57638	-1.97914	0.0220052	Down
MSTRG.58282	-1.48411	0.0472564	Down
MSTRG.58776	2.38558	0.000107256	Up
MSTRG.59614	2.06257	0.0298256	Up
MSTRG.61142	-1.22309	0.0387783	Down
MSTRG.61222	-2.01802	0.0473881	Down
MSTRG.61313	-3.33309	0.0445157	Down
MSTRG.61340	1.21063	0.00833759	Up
MSTRG.61365	4.63264	0.0157811	Up
MSTRG.61464	1.18177	0.0286903	Up
MSTRG.61610	-1.79614	0.00980142	Down
MSTRG.61953	1.07091	0.0215669	Up
MSTRG.62372	3.27682	0.0015151	Up
MSTRG.63185	-1.91579	0.0443723	Down
MSTRG.63441	-1.94473	0.0198574	Down
MSTRG.64270	-1.00157	0.0232868	Down
MSTRG.6515	1.10325	0.00688496	Up
MSTRG.65688	1.00778	0.0223084	Up
MSTRG.66726	-2.16051	0.0296922	Down
MSTRG.68055	1.7398	0.00151223	Up
MSTRG.697	-1.05811	0.0116159	Down
MSTRG.7008	-1.56074	0.0153847	Down
MSTRG.70537	1.52172	0.03328	Up
MSTRG.70677	1.85399	0.0244792	Up
MSTRG.70940	1.40557	0.0126994	Up
MSTRG.71209	-1.12977	0.0168016	Down
MSTRG.71341	-1.18762	0.00771865	Down
MSTRG.71507	1.25892	0.0412516	Up
MSTRG.72262	-2.06194	0.0460644	Down
MSTRG.72766	1.13175	0.0171352	Up
MSTRG.72813	3.09305	0.0236837	Up
MSTRG.73077	-1.07931	0.020112	Down
MSTRG.74388	1.88546	0.0418703	Up
MSTRG.74943	1.13389	0.00086113	Up
MSTRG.77233	-1.27397	0.0218519	Down
MSTRG.78499	2.61709	0.014847	Up
MSTRG.7967	3.48834	0.0125724	Up
MSTRG.80207	-1.06442	0.0116378	Down
MSTRG.80791	2.94311	0.0218513	Up
MSTRG.81593	-1.97012	1.36076e-05	Down
MSTRG.82077	2.1962	0.00512114	Up
MSTRG.82474	-2.82065	0.00634153	Down
MSTRG.83173	2.86949	0.0160877	Up
MSTRG.84683	1.1608	0.00933828	Up
MSTRG.85916	1.52898	0.0183794	Up
MSTRG.86108	4.08498	0.00527458	Up
MSTRG.86984	1.06617	6.75482e-05	Up
MSTRG.86985	1.18494	0.0391871	Up
MSTRG.87555	-3.3913	0.00378092	Down
MSTRG.87873	1.46527	0.0199661	Up
MSTRG.88845	-2.09076	0.0061096	Down
MSTRG.89212	-1.24673	0.000201612	Down
MSTRG.89305	-1.16007	0.0352372	Down
MSTRG.89833	1.03034	0.0073039	Up
MSTRG.90394	2.42679	0.00036311	Up
MSTRG.91636	1.03896	0.0330443	Up
MSTRG.91925	-1.28025	0.0415273	Down
MSTRG.92768	-1.5063	0.0383242	Down
MSTRG.92890	1.07733	0.0231373	Up
MSTRG.93732	-1.62891	0.0275327	Down
MSTRG.94518	1.91461	0.00650833	Up
MSTRG.94665	-2.32189	0.0223539	Down
MSTRG.95097	3.53403	0.0458605	Up
MSTRG.95182	2.34601	0.0157237	Up
MSTRG.95454	-1.0323	0.00799836	Down
MSTRG.95516	1.42639	0.0117388	Up
MSTRG.95952	1.32832	0.0143725	Up
MSTRG.95961	1.35448	0.0380659	Up
MSTRG.97877	1.32643	0.0108055	Up
MSTRG.99468	-1.11361	0.0186484	Down
