# Supplementary material for: Differential expression and correlation analysis of whole transcriptome for type 2 diabetes mellitus
Source: Front Endocrinol (Lausanne). 2025 Aug 29;16:1541261. doi: 10.3389/fendo.2025.1541261 (PMC12425763; doi:10.3389/fendo.2025.1541261)
Supplement: Supplementary file 4 [file Table4.xlsx]

## Sheet: Sheet1
id	logFC	pvalue	sign
hsa_circ_0000007	-2.2162	0.0270329	Down
hsa_circ_0000092	3.62109	0.0212609	Up
hsa_circ_0000342	3.2691	0.04165	Up
hsa_circ_0000344	3.35602	0.035813	Up
hsa_circ_0000384	-3.66399	0.0186583	Down
hsa_circ_0000477	-3.16304	0.0475564	Down
hsa_circ_0000550	-1.43645	0.0125916	Down
hsa_circ_0000564	3.21841	0.045312	Up
hsa_circ_0000641	3.79343	0.0149121	Up
hsa_circ_0000646	-2.16252	0.0499869	Down
hsa_circ_0000646	-2.16252	0.0499869	Down
hsa_circ_0000724	2.36255	0.0425632	Up
hsa_circ_0000912	-3.86933	0.0114375	Down
hsa_circ_0000996	3.56464	0.0244624	Up
hsa_circ_0001175	-3.28151	0.038715	Down
hsa_circ_0001267	-3.32777	0.0365208	Down
hsa_circ_0001298	-3.41927	0.030316	Down
hsa_circ_0001322	2.35424	0.0488678	Up
hsa_circ_0001421	-3.65882	0.0189531	Down
hsa_circ_0001456	-3.13593	0.0497061	Down
hsa_circ_0001487	-3.49933	0.0252352	Down
hsa_circ_0001695	-3.94756	0.0092176	Down
hsa_circ_0001737	-4.13996	0.0056641	Down
hsa_circ_0001793	3.56464	0.0244624	Up
hsa_circ_0001793	3.56464	0.0244624	Up
hsa_circ_0001924	3.18428	0.0479063	Up
hsa_circ_0002379	3.91	0.0116099	Up
hsa_circ_0002427	-3.39137	0.0326084	Down
hsa_circ_0002517	2.74778	0.0468963	Up
hsa_circ_0002608	-3.54933	0.0235466	Down
hsa_circ_0002682	4.16619	0.00636448	Up
hsa_circ_0002942	1.12537	0.0304442	Up
hsa_circ_0003111	-3.31001	0.0368518	Down
hsa_circ_0003183	3.24808	0.0422559	Up
hsa_circ_0003213	1.21653	0.0213232	Up
hsa_circ_0003224	-3.46804	0.0267732	Down
hsa_circ_0003228	3.52383	0.00240383	Up
hsa_circ_0003234	3.46058	0.0297229	Up
hsa_circ_0003272	-3.20494	0.0451342	Down
hsa_circ_0003276	-2.43573	0.0491987	Down
hsa_circ_0003339	-1.70959	0.0284264	Down
hsa_circ_0003721	3.61788	0.0214397	Up
hsa_circ_0003918	-4.27961	0.00412135	Down
hsa_circ_0004023	-4.58746	0.00161025	Down
hsa_circ_0004043	-1.39515	0.0302212	Down
hsa_circ_0004095	-4.04955	0.00765034	Down
hsa_circ_0004121	-2.0838	0.0129137	Down
hsa_circ_0004121	-2.0838	0.0129137	Down
hsa_circ_0004165	1.39255	0.00625444	Up
hsa_circ_0004338	-3.71039	0.0162513	Down
hsa_circ_0004365	-2.32263	0.039053	Down
hsa_circ_0004476	-4.29383	0.00405821	Down
hsa_circ_0004481	-3.5168	0.0250628	Down
hsa_circ_0004557	-3.698	0.0162204	Down
hsa_circ_0004624	-4.61989	0.00146477	Down
hsa_circ_0004690	-3.4746	0.0271322	Down
hsa_circ_0004698	-3.42391	0.0291425	Down
hsa_circ_0004881	3.38477	0.0340426	Up
hsa_circ_0004917	-3.15913	0.0478352	Down
hsa_circ_0004935	1.92844	0.0312414	Up
hsa_circ_0005057	3.29375	0.0399107	Up
hsa_circ_0005063	4.1805	0.00617511	Up
hsa_circ_0005157	-3.39382	0.0316948	Down
hsa_circ_0005184	-1.53388	0.0349661	Down
hsa_circ_0005229	3.51763	0.0260372	Up
hsa_circ_0005229	3.51763	0.0260372	Up
hsa_circ_0005326	3.33914	0.0368613	Up
hsa_circ_0005384	2.34258	0.0469094	Up
hsa_circ_0005635	-2.46224	0.0271584	Down
hsa_circ_0005644	1.94599	0.022634	Up
hsa_circ_0005656	-3.64163	0.018843	Down
hsa_circ_0005673	-4.12072	0.00625603	Down
hsa_circ_0005716	-4.24237	0.0045517	Down
hsa_circ_0005721	-2.447	0.011371	Down
hsa_circ_0005829	-3.21617	0.0434274	Down
hsa_circ_0005897	1.90191	0.0080263	Up
hsa_circ_0005900	-2.16584	0.0215771	Down
hsa_circ_0005920	-3.40379	0.0310492	Down
hsa_circ_0005941	-4.46915	0.00231662	Down
hsa_circ_0005942	-3.99828	0.00859623	Down
hsa_circ_0006271	3.2632	0.042068	Up
hsa_circ_0006271	3.2632	0.042068	Up
hsa_circ_0006315	3.47307	0.02901	Up
hsa_circ_0006479	3.47307	0.02901	Up
hsa_circ_0006514	3.59495	0.0224029	Up
hsa_circ_0006633	-4.36529	0.00330161	Down
hsa_circ_0006713	3.51088	0.0263313	Up
hsa_circ_0006729	-3.40864	0.0300184	Down
hsa_circ_0006808	-2.28782	0.0424715	Down
hsa_circ_0006962	-3.21963	0.0432566	Down
hsa_circ_0007113	-4.47413	0.00237444	Down
hsa_circ_0007206	-3.5652	0.0227007	Down
hsa_circ_0007220	1.13896	0.0324313	Up
hsa_circ_0007323	-3.3807	0.0324627	Down
hsa_circ_0007501	-2.15806	0.0174332	Down
hsa_circ_0007600	3.79035	0.0150069	Up
hsa_circ_0007686	1.97726	0.04806	Up
hsa_circ_0007805	-4.1007	0.00634711	Down
hsa_circ_0007840	-2.09898	0.0368704	Down
hsa_circ_0007919	-3.25163	0.00372655	Down
hsa_circ_0007919	-3.25163	0.00372655	Down
hsa_circ_0007940	-2.34519	0.0207924	Down
hsa_circ_0007958	3.72487	0.0172385	Up
hsa_circ_0007980	-1.39299	0.0204098	Down
hsa_circ_0008010	4.05253	0.00835999	Up
hsa_circ_0008054	-3.14862	0.0479049	Down
hsa_circ_0008136	-3.20084	0.0446184	Down
hsa_circ_0008220	4.01755	0.00864322	Up
hsa_circ_0008255	2.84689	0.0238405	Up
hsa_circ_0008524	-3.37512	0.0327874	Down
hsa_circ_0008629	-4.20911	0.0047668	Down
hsa_circ_0008641	-4.08841	0.00683654	Down
hsa_circ_0008650	1.45249	0.00239478	Up
hsa_circ_0008663	-3.26061	0.0401756	Down
hsa_circ_0008677	3.62488	0.0217505	Up
hsa_circ_0008937	-3.47073	0.0274335	Down
hsa_circ_0009038	3.48983	0.0274003	Up
hsa_circ_0009052	3.72561	0.017223	Up
hsa_circ_0009165	-3.27842	0.0381949	Down
hsa_circ_0009210	4.2493	0.00486643	Up
hsa_circ_0009276	2.39293	0.0437352	Up
hsa_circ_0009355	-2.71664	0.0122117	Down
hsa_circ_0009387	1.21979	0.0403587	Up
hsa_circ_0009411	2.32363	0.0275644	Up
hsa_circ_0009431	3.36072	0.0355075	Up
hsa_circ_0009574	-2.59853	0.00840649	Down
hsa_circ_0009759	-3.50635	0.0255053	Down
hsa_circ_0009819	3.56768	0.0242783	Up
hsa_circ_0009888	-3.81339	0.0136008	Down
hsa_circ_0010006	-2.02874	0.0393704	Down
hsa_circ_0010028	-3.75615	0.0154329	Down
hsa_circ_0010062	-3.39585	0.031494	Down
hsa_circ_0010100	-3.64343	0.018749	Down
hsa_circ_0010153	-3.24762	0.0412108	Down
hsa_circ_0010187	-3.60456	0.0203635	Down
hsa_circ_0010204	-3.57357	0.0216809	Down
hsa_circ_0010293	-3.28949	0.0382875	Down
hsa_circ_0010322	-3.15919	0.047877	Down
hsa_circ_0010405	3.47307	0.02901	Up
hsa_circ_0010461	-3.53155	0.0236047	Down
hsa_circ_0010716	1.7845	0.0414331	Up
hsa_circ_0010736	-3.17216	0.0477883	Down
hsa_circ_0010771	-2.20594	0.0221532	Down
hsa_circ_0010797	-3.68804	0.0171194	Down
hsa_circ_0010902	-2.58005	0.0338483	Down
hsa_circ_0010903	3.35126	0.0361136	Up
hsa_circ_0011054	-3.6907	0.0171973	Down
hsa_circ_0011064	-3.46762	0.0274747	Down
hsa_circ_0011117	3.60696	0.0225735	Up
hsa_circ_0011149	3.5666	0.0243269	Up
hsa_circ_0011165	-4.51943	0.00201822	Down
hsa_circ_0011169	-3.18222	0.0469038	Down
hsa_circ_0011196	-4.31175	0.00358124	Down
hsa_circ_0011290	-3.9529	0.00901917	Down
hsa_circ_0011290	-3.9529	0.00901917	Down
hsa_circ_0011301	-4.20065	0.00504439	Down
hsa_circ_0011327	-3.50868	0.0247902	Down
hsa_circ_0011388	3.4165	0.0313825	Up
hsa_circ_0011408	-2.12194	0.0255688	Down
hsa_circ_0011452	3.31316	0.00318595	Up
hsa_circ_0011456	-2.08346	0.0376845	Down
hsa_circ_0011533	-3.28669	0.0392598	Down
hsa_circ_0011556	-4.14512	0.00588336	Down
hsa_circ_0011857	-1.24063	0.00454115	Down
hsa_circ_0011911	3.48156	0.0285762	Up
hsa_circ_0011915	-3.36327	0.0334645	Down
hsa_circ_0011943	-4.21894	0.00482557	Down
hsa_circ_0011949	1.18411	0.0377756	Up
hsa_circ_0011982	-2.76669	0.0237057	Down
hsa_circ_0012043	-3.27086	0.0396264	Down
hsa_circ_0012299	-3.17913	0.0462825	Down
hsa_circ_0012344	-3.31844	0.0362737	Down
hsa_circ_0012401	3.68291	0.018794	Up
hsa_circ_0012638	3.22031	0.0451161	Up
hsa_circ_0012806	3.25696	0.0416219	Up
hsa_circ_0012880	-3.47491	0.0271827	Down
hsa_circ_0012950	1.2863	0.0260922	Up
hsa_circ_0013031	-3.13598	0.0497178	Down
hsa_circ_0013041	3.99137	0.00960855	Up
hsa_circ_0013064	2.69482	0.019004	Up
hsa_circ_0013077	-3.59095	0.0215527	Down
hsa_circ_0013135	1.64892	0.0307339	Up
hsa_circ_0013155	-3.66827	0.017907	Down
hsa_circ_0013358	2.42143	0.0297203	Up
hsa_circ_0013706	1.51064	0.00760687	Up
hsa_circ_0013850	3.16277	0.0487617	Up
hsa_circ_0013928	-1.52904	0.0380734	Down
hsa_circ_0013939	-3.70605	0.0164053	Down
hsa_circ_0013966	-3.93423	0.00943756	Down
hsa_circ_0014040	-2.52118	0.0394676	Down
hsa_circ_0014063	1.00716	0.00425718	Up
hsa_circ_0014180	2.18402	0.0149081	Up
hsa_circ_0014208	3.40164	0.0330137	Up
hsa_circ_0014229	-3.9941	0.00849561	Down
hsa_circ_0014232	-3.47959	0.0268938	Down
hsa_circ_0014244	3.70547	0.0179066	Up
hsa_circ_0014255	-3.79738	0.0134213	Down
hsa_circ_0014329	2.13315	0.0316592	Up
hsa_circ_0014349	3.55093	0.0251483	Up
hsa_circ_0014358	-3.68056	0.0168913	Down
hsa_circ_0014358	-3.68056	0.0168913	Down
hsa_circ_0014428	-3.52624	0.0245248	Down
hsa_circ_0014541	3.23085	0.044347	Up
hsa_circ_0014632	-3.62236	0.0196824	Down
hsa_circ_0014681	3.29566	0.0389699	Up
hsa_circ_0014769	-3.95946	0.0096864	Down
hsa_circ_0014798	-3.57676	0.0222287	Down
hsa_circ_0014798	-3.57676	0.0222287	Down
hsa_circ_0014829	3.18827	0.0475887	Up
hsa_circ_0014923	1.25015	0.0122822	Up
hsa_circ_0014987	3.21314	0.0448402	Up
hsa_circ_0015069	3.45785	0.0290752	Up
hsa_circ_0015133	-3.15883	0.048751	Down
hsa_circ_0015339	-4.21702	0.00463382	Down
hsa_circ_0015588	3.17068	0.0489572	Up
hsa_circ_0015692	-3.15185	0.0484228	Down
hsa_circ_0015721	4.21496	0.00528982	Up
hsa_circ_0015721	4.21496	0.00528982	Up
hsa_circ_0015783	3.19145	0.0464972	Up
hsa_circ_0015830	-2.88191	0.0203129	Down
hsa_circ_0015927	3.24001	0.0443566	Up
hsa_circ_0015958	-3.95471	0.00938863	Down
hsa_circ_0015982	2.56285	0.0483644	Up
hsa_circ_0016217	3.76921	0.01573	Up
hsa_circ_0016225	-3.64896	0.0186023	Down
hsa_circ_0016309	2.80213	0.0249951	Up
hsa_circ_0016628	-4.01041	0.00861665	Down
hsa_circ_0016653	1.94543	0.0365649	Up
hsa_circ_0016654	1.99858	0.0256625	Up
hsa_circ_0016967	-1.9834	0.0393265	Down
hsa_circ_0016967	-1.9834	0.0393265	Down
hsa_circ_0017039	-2.62482	0.0334177	Down
hsa_circ_0017434	-4.20563	0.00532838	Down
hsa_circ_0017434	-4.20563	0.00532838	Down
hsa_circ_0017468	2.32736	0.0155723	Up
hsa_circ_0017644	-2.36823	0.0144991	Down
hsa_circ_0017645	-3.27032	0.0395085	Down
hsa_circ_0017692	-3.18451	0.0459227	Down
hsa_circ_0017977	-2.96502	0.00854909	Down
hsa_circ_0018070	3.41897	0.0312413	Up
hsa_circ_0018136	-3.70498	0.000403361	Down
hsa_circ_0018279	-1.52515	0.0231177	Down
hsa_circ_0018303	4.03109	0.0087666	Up
hsa_circ_0018310	-3.96285	0.00920082	Down
hsa_circ_0018427	-2.18982	0.0251551	Down
hsa_circ_0018510	-3.3548	0.034858	Down
hsa_circ_0018598	-3.18407	0.045929	Down
hsa_circ_0018598	-3.18407	0.045929	Down
hsa_circ_0018620	3.50078	0.0275729	Up
hsa_circ_0018723	3.49995	0.0276388	Up
hsa_circ_0018918	-3.14805	0.0487467	Down
hsa_circ_0018940	-3.22001	0.0431215	Down
hsa_circ_0018961	-3.78179	0.0139372	Down
hsa_circ_0018963	-3.26213	0.0409721	Down
hsa_circ_0018965	3.29749	0.0388463	Up
hsa_circ_0018994	-3.17443	0.0458209	Down
hsa_circ_0019202	-3.85697	0.0117776	Down
hsa_circ_0019260	-3.57388	0.0216641	Down
hsa_circ_0019370	1.39288	0.0386191	Up
hsa_circ_0019405	2.43574	0.0322639	Up
hsa_circ_0019484	-3.20433	0.044367	Down
hsa_circ_0019525	-1.98625	0.0400407	Down
hsa_circ_0019597	4.5453	0.00236053	Up
hsa_circ_0019606	-2.64273	0.0332359	Down
hsa_circ_0019731	-3.28753	0.0382949	Down
hsa_circ_0019880	-3.249	0.0409802	Down
hsa_circ_0019914	3.40202	0.0329798	Up
hsa_circ_0020276	-3.40989	0.0307763	Down
hsa_circ_0020311	-3.24484	0.0422075	Down
hsa_circ_0020380	-3.99193	0.00857313	Down
hsa_circ_0020579	-3.24713	0.0411714	Down
hsa_circ_0020615	-4.20662	0.00474707	Down
hsa_circ_0020640	1.93113	0.0437431	Up
hsa_circ_0020844	3.17012	0.00774829	Up
hsa_circ_0020847	1.31005	0.0203882	Up
hsa_circ_0020958	3.20701	0.0462079	Up
hsa_circ_0021186	2.63765	0.0145731	Up
hsa_circ_0021335	-4.27835	0.00392708	Down
hsa_circ_0021671	3.25696	0.0416219	Up
hsa_circ_0021695	2.1681	0.022453	Up
hsa_circ_0021707	-3.33613	0.0351038	Down
hsa_circ_0021734	3.21084	0.0458547	Up
hsa_circ_0021778	3.33073	0.0366183	Up
hsa_circ_0021785	3.23085	0.044347	Up
hsa_circ_0021999	3.73312	0.0175142	Up
hsa_circ_0022269	-3.49908	0.025152	Down
hsa_circ_0022403	3.2632	0.042068	Up
hsa_circ_0022544	3.25924	0.0422792	Up
hsa_circ_0022544	3.25924	0.0422792	Up
hsa_circ_0022608	-4.75752	0.000953987	Down
hsa_circ_0022625	-3.73643	0.0153402	Down
hsa_circ_0022808	-3.91039	0.0104998	Down
hsa_circ_0022869	-3.17491	0.0465782	Down
hsa_circ_0022898	-4.59094	0.00188228	Down
hsa_circ_0023016	-4.39593	0.00305626	Down
hsa_circ_0023044	3.22031	0.0451161	Up
hsa_circ_0023124	-3.47238	0.0266443	Down
hsa_circ_0023423	-3.54245	0.0230637	Down
hsa_circ_0023545	2.34482	0.0359225	Up
hsa_circ_0023572	3.3761	0.0345529	Up
hsa_circ_0023640	3.75655	0.0161354	Up
hsa_circ_0023849	-3.74518	0.0156654	Down
hsa_circ_0023880	-3.5168	0.0250628	Down
hsa_circ_0023892	3.33236	0.00574805	Up
hsa_circ_0023916	3.18428	0.0479063	Up
hsa_circ_0024083	-1.49471	0.0206577	Down
hsa_circ_0024106	3.46058	0.0297229	Up
hsa_circ_0024468	3.75095	0.0163279	Up
hsa_circ_0024866	-3.89733	0.0112543	Down
hsa_circ_0024890	-3.27304	0.0392922	Down
hsa_circ_0025046	-3.71787	0.0165896	Down
hsa_circ_0025050	-3.2273	0.042627	Down
hsa_circ_0025280	-1.98309	0.00968071	Down
hsa_circ_0025364	-3.33625	0.0343575	Down
hsa_circ_0025365	-3.58944	0.0210026	Down
hsa_circ_0025395	2.85434	0.017618	Up
hsa_circ_0025457	2.65895	0.0497575	Up
hsa_circ_0025519	-3.64356	0.0187054	Down
hsa_circ_0025521	-1.33773	0.0193956	Down
hsa_circ_0025640	-1.19008	0.0127987	Down
hsa_circ_0025834	-2.45058	0.0107713	Down
hsa_circ_0025962	-3.40301	0.0310699	Down
hsa_circ_0026134	3.2663	0.0417884	Up
hsa_circ_0026148	3.74184	0.0166163	Up
hsa_circ_0026360	3.21457	0.0455762	Up
hsa_circ_0026430	-3.46187	0.02791	Down
hsa_circ_0026531	3.73427	0.0169258	Up
hsa_circ_0026579	3.55093	0.0243898	Up
hsa_circ_0026663	-2.49009	0.00913977	Down
hsa_circ_0026694	-3.44289	0.0288119	Down
hsa_circ_0026738	4.05757	0.00784581	Up
hsa_circ_0026840	-3.20084	0.0446184	Down
hsa_circ_0026923	-3.24274	0.0414397	Down
hsa_circ_0026969	-3.59589	0.0207001	Down
hsa_circ_0027023	-4.06995	0.00703949	Down
hsa_circ_0027035	-3.18897	0.0455335	Down
hsa_circ_0027045	-3.68079	0.0174535	Down
hsa_circ_0027062	-3.2261	0.0435641	Down
hsa_circ_0027150	-3.30241	0.0365691	Down
hsa_circ_0027465	3.52555	0.0263058	Up
hsa_circ_0027541	-2.94478	0.0416449	Down
hsa_circ_0027705	-3.67145	0.0178056	Down
hsa_circ_0027879	-2.25189	0.0394219	Down
hsa_circ_0027928	3.30159	0.0385431	Up
hsa_circ_0027980	4.03693	0.00863393	Up
hsa_circ_0028041	4.05466	0.00791251	Up
hsa_circ_0028060	3.22449	0.0448431	Up
hsa_circ_0028131	3.60944	0.0217602	Up
hsa_circ_0028256	4.07481	0.00794483	Up
hsa_circ_0028477	3.92307	0.0112762	Up
hsa_circ_0028563	3.21193	0.0457763	Up
hsa_circ_0028638	-2.62118	0.0048017	Down
hsa_circ_0028674	2.62844	0.0315368	Up
hsa_circ_0028820	3.23085	0.044347	Up
hsa_circ_0029082	2.99318	0.0224547	Up
hsa_circ_0029159	3.21841	0.045312	Up
