# Supplementary material for: Differential expression and correlation analysis of whole transcriptome for type 2 diabetes mellitus
Source: Front Endocrinol (Lausanne). 2025 Aug 29;16:1541261. doi: 10.3389/fendo.2025.1541261 (PMC12425763; doi:10.3389/fendo.2025.1541261)
Supplement: Supplementary file 5 [file Table5.xlsx]

## Sheet: Sheet1
id	logFC	pvalue	sign
Novel_137	-1.66997	0.006452	Down
Novel_208	-1.23993	0.036375	Down
Novel_404	1.96704	0.000702	Up
Novel_452	-1.72737	0.005652	Down
Novel_6	-1.19068	0.042716	Down
Novel_71	-1.31839	0.026905	Down
hsa-let-7c-5p	-1.08095	0.009332	Down
hsa-miR-100-5p	-2.36979	7.14e-05	Down
hsa-miR-103a-3p	-1.07934	0.002912	Down
hsa-miR-107	-1.17952	0.002905	Down
hsa-miR-10a-5p	-1.09454	0.041582	Down
hsa-miR-1180-3p	1.00994	0.005413	Up
hsa-miR-1224-3p	1.28328	0.023504	Up
hsa-miR-1306-5p	1.15513	0.005122	Up
hsa-miR-143-3p	-1.34823	0.001021	Down
hsa-miR-181c-3p	-1.34822	0.013127	Down
hsa-miR-182-5p	-1.10767	0.018015	Down
hsa-miR-1914-5p	1.27411	0.034408	Up
hsa-miR-193a-3p	-1.44811	0.009431	Down
hsa-miR-199a-3p	-1.34723	0.006656	Down
hsa-miR-199a-5p	-1.05182	0.016665	Down
hsa-miR-199b-3p	-1.34723	0.006656	Down
hsa-miR-199b-5p	-1.23278	0.016274	Down
hsa-miR-19b-3p	-1.03123	0.042164	Down
hsa-miR-204-5p	-1.38936	0.01181	Down
hsa-miR-212-3p	-1.3437	0.03334	Down
hsa-miR-223-3p	-1.24518	0.006175	Down
hsa-miR-223-5p	-1.35861	0.016085	Down
hsa-miR-24-3p	-1.42565	0.00193	Down
hsa-miR-27a-5p	-1.47396	0.00212	Down
hsa-miR-30b-5p	-1.42653	0.002325	Down
hsa-miR-3136-5p	-1.21985	0.038921	Down
hsa-miR-3143	-1.24825	0.039915	Down
hsa-miR-3188	1.18228	0.047346	Up
hsa-miR-338-3p	-1.29531	0.018249	Down
hsa-miR-340-3p	-1.17651	0.008485	Down
hsa-miR-340-5p	-1.49868	0.001232	Down
hsa-miR-3613-5p	-1.61149	0.008572	Down
hsa-miR-3620-3p	1.2237	0.002084	Up
hsa-miR-3913-5p	-1.05972	0.02603	Down
hsa-miR-410-3p	-1.78487	0.004415	Down
hsa-miR-421	-1.00372	0.014767	Down
hsa-miR-4446-5p	-1.13427	0.043335	Down
hsa-miR-4449	2.1228	0.000381	Up
hsa-miR-4485-3p	-1.73155	0.003843	Down
hsa-miR-4525	1.29086	0.041168	Up
hsa-miR-4687-5p	1.08385	0.011504	Up
hsa-miR-4732-3p	1.09977	0.017683	Up
hsa-miR-4742-3p	-1.1562	0.001237	Down
hsa-miR-4745-3p	1.03666	0.033268	Up
hsa-miR-486-3p	-1.60004	0.006626	Down
hsa-miR-502-5p	-1.09939	0.039595	Down
hsa-miR-548ar-3p	-1.50964	0.016516	Down
hsa-miR-576-5p	-1.31956	0.011831	Down
hsa-miR-582-5p	-1.39444	0.019794	Down
hsa-miR-598-3p	-1.34752	0.00118	Down
hsa-miR-652-5p	-1.25213	0.040557	Down
hsa-miR-6798-3p	1.34082	0.006259	Up
hsa-miR-6812-3p	1.21831	0.004549	Up
hsa-miR-6836-5p	1.27045	0.011187	Up
hsa-miR-6859-3p	1.11971	0.008659	Up
hsa-miR-6893-3p	1.23688	0.019549	Up
hsa-miR-7113-5p	1.51601	0.007969	Up
hsa-miR-877-3p	1.05823	0.002142	Up
hsa-miR-941	1.00294	0.003461	Up
hsa-miR-95-3p	-1.45981	0.015974	Down
hsa-miR-96-5p	-1.1062	0.041149	Down
hsa-miR-98-5p	-1.28362	0.028131	Down
